# Supplementary material for: Mechanism of molnupiravir-induced SARS-CoV-2 mutagenesis
Source: Nat Struct Mol Biol. 2021 Aug 11;28(9):740–6. doi: 10.1038/s41594-021-00651-0 (PMC8437801; doi:10.1038/s41594-021-00651-0)
Supplement: Source Data Fig. 1 — Raw values and scans of analyzed gels. [file 41594_2021_651_MOESM5_ESM.xlsx]

## Sheet: Fig. 1d, e
Figure 1d, e
Raw values
Rep 1						Rep 2					Rep 3
Templating A and U						Templating A and U					Templating A and U
Lane	Band No.	Adj. Volume (Int)	Conversion			Lane	Band No.	Adj. Volume (Int)	Conversion		Lane	Band No.	Adj. Volume (Int)	Conversion
1	1	128714	0.0141088			1	1	505617	0.0214947		1	1	220287	0.0250905
2	1	4.11952e+06	0.787206			2	1	9.62239e+06	0.713343		2	1	3.13909e+06	0.577721
3	1	172854	0.0182372			3	1	518964	0.0206769		3	1	78511.8	0.0101833
4	1	153916	0.014212			4	1	214857	0.00708306		4	1	108338	0.0130399
5	1	3.12292e+06	0.468457			5	1	6.18992e+06	0.392971		5	1	2.37311e+06	0.339411
1	2	9.123e+06				1	2	2.35228e+07			1	2	8.77971e+06
2	2	5.23309e+06				2	2	1.34892e+07			2	2	5.43359e+06
3	2	9.4781e+06				3	2	2.50988e+07			3	2	7.70988e+06
4	2	1.08301e+07				4	2	3.03339e+07			4	2	8.30819e+06
5	2	6.66639e+06				5	2	1.57516e+07			5	2	6.99185e+06
6	1	3243481	0.550529			6	1	6.15847e+06	0.48797		6	1	2.63418e+06	0.584757
7	1	276228	0.0348342			7	1	592196	0.0301105		7	1	298146	0.0404543
8	1	202020	0.0190818			8	1	437313	0.0193144		8	1	40470.4	0.024316
9	1	2.30658e+06	0.231492			9	1	3.64224e+06	0.204647		9	1	843679	0.212021
10	1	769875	0.0769294			10	1	1.22756e+06	0.0604611		10	1	331383	0.0789697
6	2	5891572				6	2	1.26206e+07			6	2	4.50474e+06
7	2	7.92979e+06				7	2	1.96674e+07			7	2	7.36993e+06
8	2	1.05871e+07				8	2	2.26418e+07			8	2	1.66435e+06
9	2	9.96395e+06				9	2	1.77977e+07			9	2	3.97922e+06
10	2	1.00076e+07				10	2	2.03033e+07			10	2	4.19634e+06
Templating G and C						Templating G and C					Templating G and C
Lane	Band No.	Adj. Volume (Int)	Conversion			Lane	Band No.	Adj. Volume (Int)	Conversion		Lane	Band No.	Adj. Volume (Int)	Conversion
1	1	178751	0.0157229			1	1	534057	0.0302099		1	1	151990	0.0186187
2	1	815886	0.0935457			2	1	962297	0.110506		2	1	638306	0.0711139
3	1	4.35265e+06	0.630638			3	1	7.15087e+06	0.66065		3	1	3.33686e+06	0.675689
4	1	146371	0.0113481			4	1	846300	0.0463612		4	1	473680	0.0304956
5	1	3.36809e+06	0.451617			5	1	6.43981e+06	0.572209		5	1	1.65474e+06	0.561961
1	2	1.13688e+07				1	2	1.76782e+07			1	2	8.16332e+06
2	2	8.72179e+06				2	2	8.70812e+06			2	2	8.97583e+06
3	2	6.90198e+06				3	2	1.0824e+07			3	2	4.93845e+06
4	2	1.28983e+07				4	2	1.82545e+07			4	2	1.55327e+07
5	2	7.45785e+06				5	2	1.12543e+07			5	2	2.94459e+06
6	1	141267	0.0127447			6	1	41769.2	0.00212884		6	1	313281	0.0509554
7	1	106627	0.0129503			7	1	471658	0.0256247		7	1	272987	0.0289173
8	1	167189	0.016195			8	1	387672	0.0211683		8	1	156459	0.0187253
9	1	4.06088e+06	0.629131			9	1	8.81942e+06	0.695954		9	1	1.54102e+06	0.650122
10	1	115047	0.0115058			10	1	440488	0.0219916		10	1	63170.3	0.021888
6	2	1.10844e+07				6	2	1.96207e+07			6	2	6.14813e+06
7	2	8.23361e+06				7	2	1.84063e+07			7	2	9.44026e+06
8	2	1.03235e+07				8	2	1.83138e+07			8	2	8.35545e+06
9	2	6.45474e+06				9	2	1.26724e+07			9	2	2.37035e+06
10	2	9.99902e+06				10	2	2.00298e+07			10	2	2.88608e+06
Summary		Conversion							Relative incoporation efficiencies
Templating A	ATP	0.0141088	0.0214947	0.0250905					Templating A	ATP	0.0203661	0.0310278	0.0362184
	UTP	0.787206	0.713343	0.577721						UTP	1.13634	1.02972	0.833945
	CTP	0.0182372	0.0206769	0.0101833						CTP	0.0263256	0.0298472	0.0146996
	GTP	0.014212	0.00708306	0.0130399						GTP	0.0205151	0.0102245	0.0188232
	MTP	0.468457	0.392971	0.339411		0.692756	mean conversion UTP			MTP	0.676222	0.567257	0.489942
Templating U	ATP	0.550529	0.48797	0.584757					Templating U	ATP	1.01745	0.901836	1.08071
	UTP	0.0348342	0.0301105	0.0404543						UTP	0.0643784	0.0556484	0.0747651
	CTP	0.0190818	0.0193144	0.024316						CTP	0.0352658	0.0356958	0.0449393
	GTP	0.231492	0.204647	0.212021						GTP	0.427829	0.378216	0.391844
	MTP	0.0769294	0.0604611	0.0789697		0.541085	mean conversion ATP			MTP	0.142176	0.11174	0.145947
Templating G	ATP	0.0157229	0.0302099	0.0186187					Templating G	ATP	0.0239804	0.0460757	0.0283969
	UTP	0.0935457	0.110506	0.0711139						UTP	0.142674	0.168541	0.108462
	CTP	0.630638	0.66065	0.675689						CTP	0.961838	1.00761	1.03055
	GTP	0.0113481	0.0463612	0.0304956						GTP	0.0173079	0.0707094	0.0465113
	MTP	0.451617	0.572209	0.561961		0.655659	mean conversion CTP			MTP	0.688799	0.872723	0.857094
Templating C	ATP	0.0127447	0.00212884	0.0509554					Templating C	ATP	0.0193569	0.00323334	0.0773925
	UTP	0.0129503	0.0256247	0.0289173						UTP	0.0196692	0.0389196	0.0439204
	CTP	0.016195	0.0211683	0.0187253						CTP	0.0245974	0.032151	0.0284406
	GTP	0.629131	0.695954	0.650122						GTP	0.955542	1.05703	0.987424
	MTP	0.0115058	0.0219916	0.021888		0.658402	mean conversion CTP			MTP	0.0174754	0.0334015	0.033244
									reported values

## Sheet: Fig. 1f
Figure 1f
Raw values
Rep 1
CTP	Conversion		MTP	Conversion
(shortest timepoint) 1	0.00880392		1	0.0105469
2	0.0845839		2	0.0662371
3	0.0974526		3	0.100839
4	0.139429		4	0.106215
5	0.188043		5	0.153208
(longest timepoint) 6	0.290208		6	0.16684
Rep 2
CTP			MTP
(shortest timepoint) 1	0.0223203		1	0.0243682
2	0.194018		2	0.175713
3	0.211471		3	0.195318
4	0.253878		4	0.231581
5	0.341752		5	0.261163
(longest timepoint) 6	0.50756		6	0.253297
Rep 3
CTP			MTP
(shortest timepoint) 1	0.0183721		1	0.0246287
2	0.113884		2	0.0846775
3	0.118442		3	0.110401
4	0.140563		4	0.132926
5	0.183813		5	0.16961
(longest timepoint) 6	0.339498		6	0.221705
	Summary	raw values conversion
	CTP				MTP
(shortest timepoint) 1	0.00880392	0.0223203	0.0183721		0.0105469	0.0243682	0.0246287
2	0.0845839	0.194018	0.113884		0.0662371	0.175713	0.0846775
3	0.0974526	0.211471	0.118442		0.100839	0.195318	0.110401
4	0.139429	0.253878	0.140563		0.106215	0.231581	0.132926
5	0.188043	0.341752	0.183813		0.153208	0.261163	0.16961
(longest timepoint) 6	0.290208	0.50756	0.339498		0.16684	0.253297	0.221705
	Relative incorporation efficiency
	CTP				MTP
(shortest timepoint) 1	0.0303366	0.0439757	0.0541156		0.0363425	0.0480104	0.0725444
2	0.29146	0.382256	0.33545		0.22824	0.346191	0.24942
3	0.335803	0.416642	0.348874		0.347473	0.384818	0.325189
4	0.480447	0.500194	0.414032		0.365996	0.456264	0.391536
5	0.647961	0.673324	0.541425		0.527926	0.514547	0.499592
(longest timepoint) 6	1	1	1		0.574898	0.499049	0.653039
reported values

## Sheet: Fig. 1g
Figure 1g
Raw values
Rep 1
ATP			MTP
(shortest timepoint) 1	0.020749		1	0.0269482
2	0.156572		2	0.102622
3	0.17411		3	0.104606
4	0.25653		4	0.127319
5	0.411311		5	0.167484
(longest timepoint) 6	0.730657		6	0.236005
Rep 2
ATP			MTP
(shortest timepoint) 1	0.0158833		1	0.0251079
2	0.103571		2	0.0587267
3	0.123965		3	0.0864547
4	0.193001		4	0.127777
5	0.292234		5	0.098396
(longest timepoint) 6	0.652033		6	0.141764
Rep 3
ATP			MTP
(shortest timepoint) 1	0.0103888		1	0.0207488
2	0.181972		2	0.0740278
3	0.222488		3	0.0914826
4	0.357599		4	0.101074
5	0.573326		5	0.155546
(longest timepoint) 6	1.13706		6	0.267995
	Summary	raw values conversion
	ATP				MTP
(shortest timepoint) 1	0.020749	0.0158833	0.0103888		0.0269482	0.0251079	0.0207488
2	0.156572	0.103571	0.181972		0.102622	0.0587267	0.0740278
3	0.17411	0.123965	0.222488		0.104606	0.0864547	0.0914826
4	0.25653	0.193001	0.357599		0.127319	0.127777	0.101074
5	0.411311	0.292234	0.573326		0.167484	0.098396	0.155546
(longest timepoint) 6	0.730657	0.652033	1.13706		0.236005	0.141764	0.267995
	Relative incorporation efficiency
	ATP				MTP
(shortest timepoint) 1	0.0283977	0.0243596	0.00913648		0.0368822	0.0385071	0.0182477
2	0.21429	0.158843	0.160037		0.140452	0.090067	0.0651043
3	0.238293	0.190121	0.195669		0.143167	0.132592	0.0804551
4	0.351094	0.295998	0.314493		0.174253	0.195967	0.0888904
5	0.562934	0.448189	0.504216		0.229224	0.150906	0.136796
(longest timepoint) 6	1	1	1		0.323004	0.217418	0.23569
reported values
