# Supplementary material for: Mechanism of molnupiravir-induced SARS-CoV-2 mutagenesis
Source: Nat Struct Mol Biol. 2021 Aug 11;28(9):740–6. doi: 10.1038/s41594-021-00651-0 (PMC8437801; doi:10.1038/s41594-021-00651-0)
Supplement: Source Data Fig. 3 — Raw values and scans of analyzed gels. [file 41594_2021_651_MOESM7_ESM.xlsx]

## Sheet: Fig. 3d, e
	Figure 3d, e
	Raw values
	Rep 1	Conversion
	1	0.0151747	Control
	2	0.335808	ATP
	3	0.0296568	UTP
	4	0.0165577	CTP
	5	0.485391	GTP
	6	0.0142575	MTP
	Rep 2
	1	0.0250412	Control
	2	0.329938	ATP
	3	0.024779	UTP
	4	0.0217543	CTP
	5	0.629253	GTP
	6	0.0201156	MTP
	Rep 3
	1	0.0158619	Control
	2	0.281276	ATP
	3	0.0190404	UTP
	4	0.0117967	CTP
	5	0.400322	GTP
	6	0.0102513	MTP
	Summary	raw values conversion
	C	0.0151747	0.0250412	0.0158619
	ATP	0.335808	0.329938	0.281276
	UTP	0.0296568	0.024779	0.0190404
	CTP	0.0165577	0.0217543	0.0117967
	GTP	0.485391	0.629253	0.400322
	MTP	0.0142575	0.0201156	0.0102513
	Templating C, GTP mean (fig 1) mean			0.658402
	Relative incorporation efficiency
	C	0.0230478	0.0380333	0.0240915
	ATP	0.510035	0.501119	0.42721
	UTP	0.0450436	0.037635	0.0289191
	CTP	0.0251484	0.033041	0.0179172
	GTP	0.737226	0.955727	0.60802
	MTP	0.0216547	0.0305521	0.0155699
	reported values
